# Supplementary material for: Polymers Used in Transparent Face Masks—Characterization, Assessment, and Recommendations for Improvements Including Their Sustainability
Source: Polymers (Basel). 2025 Mar 30;17(7):937. doi: 10.3390/polym17070937 (PMC11990979; doi:10.3390/polym17070937)
Supplement: Supplementary file 1 [file polymers-17-00937-s001.zip]

Archive with 1 entries (1 files):
- polymers-3537115-supplementary.pdf
